# Supplementary material for: Effect of a Large-Scale Production and Quality-Controlled Program for Texture-Modified Diets on Older Hospitalized Patients with Oropharyngeal Dysphagia
Source: Nutrients. 2026 Feb 11;18(4):601. doi: 10.3390/nu18040601 (PMC12943711; doi:10.3390/nu18040601)
Supplement: Supplementary file 1 [file nutrients-18-00601-s001.zip]

Archive with 1 entries (1 files):
- nutrients-4030146-supplementary.pdf
